# Supplementary material for: RAGA: a reference-assisted genome assembly tool for efficient population-scale assembly
Source: Hortic Res. 2025 Aug 11;12(11):uhaf207. doi: 10.1093/hr/uhaf207 (PMC12577851; doi:10.1093/hr/uhaf207)
Supplement: Web_Material_uhaf207 [file web_material_uhaf207.zip]

Archive with 2 entries (2 files):
- Additional_file_1-Figure_S1-S12.pdf
- Additional_file_2-Table_S1-S10.xlsx
