# Supplementary material for: RAGA: a reference-assisted genome assembly tool for efficient population-scale assembly
Source: Hortic Res. 2025 Aug 11;12(11):uhaf207. doi: 10.1093/hr/uhaf207 (PMC12577851; doi:10.1093/hr/uhaf207)
Supplement: Web_Material_uhaf207 [file web_material_uhaf207.zip › Additional_file_2-Table_S1-S10.xlsx]

## Sheet: Table S1
Additional file 2: Table S1. Summary of statistical analyses in A. thaliana population.
Figure1
Index	Group_Compared	Statistic	P_value	Conf_Int_Lower	Conf_Int_Upper	Pseudo_Median	Method	Alternative
contigs number	RAGA vs de novo	0	7.99600772284362e-15	-311	-237	-269.572	Wilcoxon signed rank test with continuity correction	two.sided
contigs N50	RAGA vs de novo	1901.5	8.49431405477644e-09	523927.999952564	1493959.50007541	1009603.49992144	Wilcoxon signed rank test with continuity correction	two.sided
BUSCO-Complete	RAGA vs de novo	225	0.393516844502123	-0.240021	0.699960028307302	0.229953777302179	Wilcoxon signed rank test with continuity correction	two.sided
redundancy	RAGA vs denovo	0	7.99953248140933e-15	-0.0590671	-0.0465702	-0.0530849	Wilcoxon signed rank test with continuity correction	two.sided
Quality Value	RAGA vs de novo	3239	8.30805788071526e-15	3.2677661067815	4.14992872534012	3.66403392996515	Wilcoxon signed rank test with continuity correction	two.sided
FigureS3
index	Group_Compared	Statistic	P_value	Conf_Int_Lower	Conf_Int_Upper	Pseudo_Median	Method	Alternative
gaps number	RAGA vs de novo	433	0.000106079411496462	-1.50002	-0.500034	-1.00004	Wilcoxon signed rank test with continuity correction	two.sided
gap-free chromosomes number	RAGA vs de novo	6	0.148914673178766	NA	NA	1	Wilcoxon signed rank test with continuity correction	two.sided
BUSCO single-copy	RAGA vs de novo	251	0.279130730671972	-0.00229949	0.0070521076053537	0.00236667023790084	Wilcoxon signed rank test with continuity correction	two.sided
BUSCO duplicated	RAGA vs de novo	13.5	0.573042749287526	-0.0152562	0.0024	-0.000543285	Wilcoxon signed rank test with continuity correction	two.sided
complete based k-mer	RAGA vs de novo	1113.5	0.0152274114325536	-0.0492598	-0.0128635	-0.0365763	Wilcoxon signed rank test with continuity correction	two.sided
genome size	reference vs RAGA	412	0.0179825318848882	-5.26393	-2.98989	-4.11245	Wilcoxon signed rank test with continuity correction	two.sided
genome size	reference vs de novo	49	4.9751606371859e-14	-14.6356	-10.6512	-12.4617	Wilcoxon signed rank test with continuity correction	two.sided
genome size	RAGA vs de novo	15	1.40784601032834e-14	-10.039	-7.46025	-8.69745	Wilcoxon signed rank test with continuity correction	two.sided
R-AQI	RAGA vs de novo	1838	0.296859162889747	-0.0142727	0.0400849067893168	0.00902859447119966	Wilcoxon signed rank test with continuity correction	two.sided
S-AQI	RAGA vs de novo	109	0.153849198537945	-0.423479	0.00565055050798469	-0.365774	Wilcoxon signed rank test with continuity correction	two.sided
CEN180 number	RAGA vs de novo	933.5	0.270725125802755	-42	107.500004426421	8.99994	Wilcoxon signed rank test with continuity correction	two.sided
CEN180 number (contig length ≥1 Mb)	RAGA vs de novo	1088.5	0.0179825318848882	2.99995461597954	301.000002010624	20.3322905205431	Wilcoxon signed rank test with continuity correction	two.sided
FigureS4
Index	Species	Group_Compared	Statistic	P_value	Conf_Int_Lower	Conf_Int_Upper	Pseudo_Median	Method	Alternative
Recall	Col-PEK	RAGA vs de novo	1724	0.619601133212381	-0.000179564	0.000341965619875414	1.8079579389956e-05	Wilcoxon signed rank test with continuity correction	two.sided
Recall	Col-CEN	RAGA vs de novo	1741	0.563296116866089	-0.000138538	0.000364286068834808	6.75395662898423e-05	Wilcoxon signed rank test with continuity correction	two.sided
Recall	Col-XJTU	RAGA vs de novo	1743	0.556837615680677	-0.000159992	0.000286197292156796	7.15831033553558e-05	Wilcoxon signed rank test with continuity correction	two.sided
Precision	Col-PEK	RAGA vs de novo	1519	0.629786863547155	-0.000804789	0.000440648150580887	-0.000164119	Wilcoxon signed rank test with continuity correction	two.sided
Precision	Col-CEN	RAGA vs de novo	1481	0.506507422987298	-0.00077519	0.000393115764657948	-0.000160119	Wilcoxon signed rank test with continuity correction	two.sided
Precision	Col-XJTU	RAGA vs de novo	1658	0.857261874112727	-0.00054461	0.000704881518979674	5.02912882606479e-05	Wilcoxon signed rank test with continuity correction	two.sided
F1 score	Col-PEK	RAGA vs de novo	1561	0.779030409327613	-0.000372199	0.000270728741337979	-5.04909e-05	Wilcoxon signed rank test with continuity correction	two.sided
F1 score	Col-CEN	RAGA vs de novo	1605	0.944554887792558	-0.000305041	0.000297190515430526	1.92540652035398e-05	Wilcoxon signed rank test with continuity correction	two.sided
F1 score	Col-XJTU	RAGA vs de novo	1745	0.550415412402344	-0.000253001	0.000425202788732661	8.85411650308579e-05	Wilcoxon signed rank test with continuity correction	two.sided

## Sheet: Table S2
Additional file 2: Table S2. Statistics of source of reads in A. thaliana RAGA-optimized contigs.
id	HiFi reads	alternative long sequences
AT1	33179	0
AT2	42005	0
AT3	47912	0
AT4	38879	0
AT5	38128	0
AT6	54099	0
AT7	48038	0
AT8	47719	0
AT9	43898	0
AT10	49852	0
AT11	50118	0
AT12	46203	0
AT13	54860	0
AT14	40225	0
AT15	42688	0
AT16	42278	0
AT17	56230	0
AT18	46653	0
AT19	43926	0
AT20	54205	0
AT21	33205	0
AT22	39187	0
AT23	56052	0
AT24	59957	0
AT25	54700	0
AT26	46427	0
AT27	63780	0
AT28	46003	0
AT29	65943	0
AT30	69218	0
AT31	48770	0
AT32	64019	0
AT33	52189	0
AT34	47100	0
AT35	41870	0
AT36	42945	0
AT37	42217	0
AT38	33276	0
AT39	45189	0
AT40	39217	0
AT41	39226	0
AT42	45907	0
AT43	42163	0
AT44	35959	0
AT45	44737	0
AT46	39189	0
AT47	116004	0
AT48	98108	0
AT49	86356	0
AT50	62804	0
AT51	81749	0
AT52	98772	0
AT53	92993	0
AT54	63289	0
AT55	98046	0
AT56	85729	0
AT57	83063	0
AT58	56876	0
AT59	92371	0
AT60	81222	0
AT61	95528	0
AT62	68590	0
AT63	101348	0
AT64	122308	0
AT65	72830	0
AT66	109793	0
AT67	98248	0
AT68	104352	0
AT69	74992	0
AT70	40536	0
AT71	44428	0
AT72	39636	0
AT73	47879	0
AT74	83614	0
AT75	43554	0
AT76	42810	0
AT77	42539	0
AT78	66199	0
AT79	50934	0
AT80	148469	0

## Sheet: Table S3
Additional file 2: Table S3. Reads depth in A. thaliana assemblies.
id	depth (×)
AT1	33.0528
AT2	43.6665
AT3	46.8787
AT4	29.0493
AT5	19.9443
AT6	37.3373
AT7	28.7158
AT8	32.0869
AT9	23.722
AT10	40.8178
AT11	31.5314
AT12	35.4823
AT13	39.4317
AT14	28.9054
AT15	26.297
AT16	30.2359
AT17	40.266
AT18	26.7593
AT19	27.7859
AT20	59.3355
AT21	17.7728
AT22	16.0954
AT23	25.1361
AT24	36.4163
AT25	49.5144
AT26	27.2002
AT27	47.9217
AT28	34.7304
AT29	55.8493
AT30	58.4747
AT31	57.1173
AT32	56.819
AT33	50.2586
AT34	33.809
AT35	32.0726
AT36	65.8791
AT37	51.1759
AT38	31.9847
AT39	42.5711
AT40	33.8609
AT41	33.8653
AT42	49.5416
AT43	33.1142
AT44	31.5398
AT45	29.3805
AT46	33.3829
AT47	58.748
AT48	46.7787
AT49	45.5178
AT50	36.6677
AT51	36.6297
AT52	41.2683
AT53	42.5205
AT54	30.6748
AT55	37.5187
AT56	29.1994
AT57	30.1734
AT58	38.7473
AT59	33.1643
AT60	35.0718
AT61	48.0719
AT62	29.7042
AT63	45.2981
AT64	56.9904
AT65	38.3746
AT66	50.3186
AT67	38.2262
AT68	57.046
AT69	36.9209
AT70	32.5958
AT71	70.9262
AT72	28.9995
AT73	35.4639
AT74	48.6145
AT75	42.7637
AT76	50.5688
AT77	42.8243
AT78	72.9718
AT79	58.0736
AT80	161.128

## Sheet: Table S4
Additional file 2: Table S4. Reads depth in MH63, HuaZhan, J4155S, LK638S and XL628S assemblies.
Rice variety	depth (×)
MH63	102.76
HuaZhan	102.331
J4155S	119.341
LK638S	73.5745
XL628S	87.4901

## Sheet: Table S5
Additional file 2: Table S5. Quality assessment of rice assemblies based on k-mers.
	MH63-hifiasm	MH63-RAGA	HuaZhan-hifiasm	HuaZhan-RAGA	J4155S-hifiasm	J4155S-RAGA	LK638S-hifiasm	LK638S-RAGA	XL628S-hifiasm	XL628S-RAGA
Complete	0.999125	0.999465	0.999615	0.99964	0.997945	0.998005	0.99935	0.999275	0.99938	0.999355
Complete and single-copy	0.99434	0.99605	0.99835	0.998375	0.98946	0.99268	0.997515	0.997755	0.99475	0.995235
Complete and duplicated	0.004785	0.003415	0.001265	0.001265	0.008485	0.005325	0.001835	0.00152	0.00463	0.00412
Proportion of the largest categories	0.954539	0.979472	0.943192	0.96808	0.969652	0.984106	0.985741	0.995097	0.977789	0.988992
average distance diff	1.50578e+06	1.2195e+06	1.20874e+06	1.1369e+06	1.02427e+06	920211	1.27485e+06	913756	3.07997e+06	2.20927e+06

## Sheet: Table S6
Additional file 2: Table S6. Statistics of source of reads in RAGA-optimized contigs.
id	HiFi reads	alternative long sequences
MH63	120772	0
HuaZhan	196076	0
J4155S	167297	0
LK638S	148336	0
XL628S	144932	0
MH63 simulated	138688	0
E. colona	913174	0
S. spontaneum	1327796	0
P. communis	334849	0
P. vulgaris cv	185162	0
C. australis	210531	0
E. peplus	219571	0
M. acuminata	248834	0
ZH13-HiFi	454692	0
ZH13-UL	456678	1
hongyang-HiFi	208076	0
hongyang-UL	205008	14
S. cerevisiae S288C -HiFi	2979	0
HG002-HiFi	1841029	0
HG002-UL	1837958	236

## Sheet: Table S7
Additional file 2: Table S7. Assembly quality improvement indicators for published genomes by RAGA.
species	assembly ploid	heterozygosity	assembly type	Total contigs length (bp)	contigs number	contigs N50 length (bp)	gaps number	QV	Completeness (%)	R-AQI	S-AQI
P. communis	2	0.0055	published	1078771905	887	13557177	140	35.9781	87.4523	26.0499	66.4481
			de novo	1143307918	2394	26153445	105	39.9678	98.4359	97.9095	97.705
			RAGA	1087873622	926	26085514	63	44.037	98.4219	97.7239	96.5497
P. vulgaris cv	1	0.0016	published	615700493	1265	19791875	34	68.9288	99.236	98.9428	97.6752
			de novo	615287827	951	26222715	24	58.4915	99.2686	98.7699	99.647
			RAGA	592127670	362	31078684	20	60.6493	99.26	98.8604	99.8234
C. australis	1	0.0018	published	311493031	11	35128696	2	57.7411	92.1897	97.8563	100
			de novo	497263495	4318	29651772	11	37.0506	92.6472	97.2744	100
			RAGA	415701280	1441	30210162	8	38.8566	92.7653	96.3245	98.8485
E. peplus	1	0.0015	published	267185474	30	16279944	22	75.442	98.9199	98.5879	100
			de novo	323982604	1003	30215522	10	55.8153	99.4738	99.0758	100
			RAGA	308687003	528	30215522	10	57.0357	99.4581	99.0777	100
M. acuminata	3	0.0081	published	1330979165	6423	1037976	4245	42.1877	97.3264	76.4726	99.1701
			de novo	1664838700	13611	965791	6559	42.9088	97.3946	89.5271	100
			RAGA	1621628139	11736	1103079	6267	43.1988	97.387	89.7146	100

## Sheet: Table S8
Additional file 2: Table S8. Assembly quality improvement indicators for Soybean ZH13.
	hifiasm-hifi	RAGA-hifi	hifiasm-ul	RAGA-ul
assembly size	1020749077	1015272785	1018479428	1019323186
contigs number	395	203	173	175
contigs N50 length	25080025	29652851	51536285	51536284
gaps number	44	37	8	8
QV	46.1463	46.3236	46.4471	46.4163
R-AQI	98.1003	98.2687	98.7524	98.7336
S-AQI	99.7026	99.8015	99.9011	99.9011
Complete	0.996285	0.99635	0.9974	0.997405
Complete and single-copy	0.99333	0.99377	0.99469	0.99467
Complete and duplicated	0.002955	0.00258	0.00271	0.002735
Proportion of the largest categories	0.946297	0.959405	0.854421	0.854262
ave distance diff	3.80081e+06	2.42606e+06	5.1508e+06	5.17699e+06

## Sheet: Table S9
Additional file 2: Table S9. Assembly quality evaluation of RAGA-optimized versus hybrid assemblies in "hongyang" and HG002 genomes.
	de novo (hongyang)	RAGA (hongyang)	de novo (HG002)	RAGA (HG002)
assembly size (bp)	615809734	615430180	5970937379	5972257115
contigs number	146	145	310	322
the length of contigs N50 (bp)	20929680	20929680	99471806	101291254
gaps number	1	1	106	112
completeness	85.4017	85.3944	99.3143	99.3145
qv	61.0243	61.0641	62.4068	62.4494
R-AQI	98.909	98.901	99.5598	99.5621
S-AQI	99.6706	99.5064	99.9663	100

## Sheet: Table S10
Additional file 2: Table S10. CPU running time for partial tests
	de novo assembly	RAGA-optimized assembly
	hifiasm (min)	RAGA (min)	hifiasm (UL) (min)
rice-MH63	12256.3	44823.7	12823.2
rice-J4155S	16364.2	7177.82	16406.4
rice-LK638S	6424.94	5059.52	6509.62
rice-XL628S	8850.59	10687.8	9296.38
